# Supplementary material for: Edge-to-Edge Transcatheter Mitral Valve Repair Using PASCAL vs. MitraClip: A Systematic Review and Meta-Analysis
Source: J Clin Med. 2023 May 20;12(10):3579. doi: 10.3390/jcm12103579 (PMC10219028; doi:10.3390/jcm12103579)
Supplement: Supplementary file 1 [file jcm-12-03579-s001.zip]

Archive with 1 entries (1 files):
- jcm-2381972-supplementary.pdf
